# Supplementary material for: New records of Ichneumonidae (Hymenoptera) for the Italian fauna
Source: Biodivers Data J. 2015 Jun 19;(3):e5057. doi: 10.3897/BDJ.3.e5057 (PMC4493350; doi:10.3897/BDJ.3.e5057)
Supplement: XML Treatment for Baranisobas hibericus [file BDJ.3.e5057-treatment1.xml]

<!DOCTYPE tp:taxon-treatment
  PUBLIC "-//TaxonX//DTD Taxonomic Treatment Publishing DTD v0 20100105//EN" "tax-treatment-NSO.dtd">
<tp:taxon-treatment xmlns:tp="http://www.plazi.org/taxpub"><tp:treatment-meta><mixed-citation publication-type="journal"><person-group><name><surname>Di Giovanni</surname><given-names>Filippo</given-names></name><name><surname>Reshchikov</surname><given-names>Alexey</given-names></name><name><surname>Riedel</surname><given-names>Matthias</given-names></name><name><surname>Diller</surname><given-names>Erich</given-names></name><name><surname>Schwarz</surname><given-names>Martin</given-names></name></person-group><article-title>New records of <tp:taxon-name><tp:taxon-name-part taxon-name-part-type="family">Ichneumonidae</tp:taxon-name-part></tp:taxon-name> (<tp:taxon-name><tp:taxon-name-part taxon-name-part-type="order">Hymenoptera</tp:taxon-name-part></tp:taxon-name>) for the Italian fauna</article-title><source>Biodivers Data J</source><day>19</day><month>6</month><year>2015</year><volume>2015</volume><issue>3</issue><pub-id pub-id-type="doi">10.3897/BDJ.3.e5057</pub-id></mixed-citation></tp:treatment-meta><tp:nomenclature><tp:taxon-name><tp:taxon-name-part taxon-name-part-type="genus">Baranisobas</tp:taxon-name-part> <tp:taxon-name-part taxon-name-part-type="species">hibericus</tp:taxon-name-part></tp:taxon-name><tp:taxon-authority>Heinrich, 1972</tp:taxon-authority></tp:nomenclature><tp:treatment-sec sec-type="materials"><title>Materials</title><list list-type="alpha-lower" list-content="occurrences"><list-item><p><bold>Type status:</bold> <named-content xmlns:xlink="http://www.w3.org/1999/xlink" content-type="dwc:typeStatus" xlink:type="simple">Other material</named-content>. <bold>Occurrence:</bold> recordedBy: <named-content xmlns:xlink="http://www.w3.org/1999/xlink" content-type="dwc:recordedBy" xlink:type="simple">D. J. Inclán</named-content>; individualCount: <named-content xmlns:xlink="http://www.w3.org/1999/xlink" content-type="dwc:individualCount" xlink:type="simple">1</named-content>; sex: <named-content xmlns:xlink="http://www.w3.org/1999/xlink" content-type="dwc:sex" xlink:type="simple">female</named-content>; <bold>Location:</bold> country: <named-content xmlns:xlink="http://www.w3.org/1999/xlink" content-type="dwc:country" xlink:type="simple">Italy</named-content>; stateProvince: <named-content xmlns:xlink="http://www.w3.org/1999/xlink" content-type="dwc:stateProvince" xlink:type="simple">Tuscany</named-content>; verbatimLocality: <named-content xmlns:xlink="http://www.w3.org/1999/xlink" content-type="dwc:verbatimLocality" xlink:type="simple">Siena, Monteroni d'Arbia</named-content>; verbatimElevation: <named-content xmlns:xlink="http://www.w3.org/1999/xlink" content-type="dwc:verbatimElevation" xlink:type="simple">195 m</named-content>; verbatimLatitude: <named-content xmlns:xlink="http://www.w3.org/1999/xlink" content-type="dwc:verbatimLatitude" xlink:type="simple">43°13'5.48"N</named-content>; verbatimLongitude: <named-content xmlns:xlink="http://www.w3.org/1999/xlink" content-type="dwc:verbatimLongitude" xlink:type="simple">11°26'55.29"E</named-content>; <bold>Identification:</bold> identifiedBy: <named-content xmlns:xlink="http://www.w3.org/1999/xlink" content-type="dwc:identifiedBy" xlink:type="simple">M. Riedel</named-content>; dateIdentified: <named-content xmlns:xlink="http://www.w3.org/1999/xlink" content-type="dwc:dateIdentified" xlink:type="simple">2014</named-content>; <bold>Event:</bold> samplingProtocol: <named-content xmlns:xlink="http://www.w3.org/1999/xlink" content-type="dwc:samplingProtocol" xlink:type="simple">yellow pan trap</named-content>; eventDate: <named-content xmlns:xlink="http://www.w3.org/1999/xlink" content-type="dwc:eventDate" xlink:type="simple">02-05.V.2012</named-content>; <bold>Record Level:</bold> institutionCode: <named-content xmlns:xlink="http://www.w3.org/1999/xlink" content-type="dwc:institutionCode" xlink:type="simple">MR</named-content></p></list-item><list-item><p><bold>Type status:</bold> <named-content xmlns:xlink="http://www.w3.org/1999/xlink" content-type="dwc:typeStatus" xlink:type="simple">Other material</named-content>. <bold>Occurrence:</bold> recordedBy: <named-content xmlns:xlink="http://www.w3.org/1999/xlink" content-type="dwc:recordedBy" xlink:type="simple">D. J. Inclán</named-content>; individualCount: <named-content xmlns:xlink="http://www.w3.org/1999/xlink" content-type="dwc:individualCount" xlink:type="simple">1</named-content>; sex: <named-content xmlns:xlink="http://www.w3.org/1999/xlink" content-type="dwc:sex" xlink:type="simple">female</named-content>; <bold>Location:</bold> country: <named-content xmlns:xlink="http://www.w3.org/1999/xlink" content-type="dwc:country" xlink:type="simple">Italy</named-content>; stateProvince: <named-content xmlns:xlink="http://www.w3.org/1999/xlink" content-type="dwc:stateProvince" xlink:type="simple">Tuscany</named-content>; verbatimLocality: <named-content xmlns:xlink="http://www.w3.org/1999/xlink" content-type="dwc:verbatimLocality" xlink:type="simple">Siena, Monteroni d'Arbia</named-content>; verbatimElevation: <named-content xmlns:xlink="http://www.w3.org/1999/xlink" content-type="dwc:verbatimElevation" xlink:type="simple">195 m</named-content>; verbatimLatitude: <named-content xmlns:xlink="http://www.w3.org/1999/xlink" content-type="dwc:verbatimLatitude" xlink:type="simple">43°13'5.48"N</named-content>; verbatimLongitude: <named-content xmlns:xlink="http://www.w3.org/1999/xlink" content-type="dwc:verbatimLongitude" xlink:type="simple">11°26'55.29"E</named-content>; <bold>Identification:</bold> identifiedBy: <named-content xmlns:xlink="http://www.w3.org/1999/xlink" content-type="dwc:identifiedBy" xlink:type="simple">M. Riedel</named-content>; dateIdentified: <named-content xmlns:xlink="http://www.w3.org/1999/xlink" content-type="dwc:dateIdentified" xlink:type="simple">2014</named-content>; <bold>Event:</bold> samplingProtocol: <named-content xmlns:xlink="http://www.w3.org/1999/xlink" content-type="dwc:samplingProtocol" xlink:type="simple">yellow pan trap</named-content>; eventDate: <named-content xmlns:xlink="http://www.w3.org/1999/xlink" content-type="dwc:eventDate" xlink:type="simple">11-12.V.2012</named-content>; <bold>Record Level:</bold> institutionCode: <named-content xmlns:xlink="http://www.w3.org/1999/xlink" content-type="dwc:institutionCode" xlink:type="simple">MR</named-content></p></list-item></list></tp:treatment-sec><tp:treatment-sec sec-type="Description"><title>Description</title><p><bold>Male</bold> (from <xref ref-type="bibr" rid="B1230341">Heinrich 1972</xref>):</p><p>Mesoscutum with dense and rather coarse punctures, ground between punctures smooth and shiny. Margin of clypeus shiny. Malar space about ¾ the length of the base of mandible. Flagellum with short elliptical tyloids on flagellomere 7-16.</p><p>Colour: face and thorax mostly black; white are inner orbits, narrow stripe on outer orbits, central spot on face, scapus and flagellum ventrally, collar, upper hind margin of pronotum, subalar ridge, tegulae, scutellum and postscutellum. Metasoma black; postpetiolus, tergite 2 and 3, and basal part of tergite 4 red; tergite 6 with white spot, tergite 7 mostly white. Coxae, trochanters and legs black; coxae I and II with white spot, ventral side of tibiae I and II, femur I except the base and apex of femur II pale yellowish.</p><p>
            <bold>Female:</bold>
          </p><p>Body length 6-7 mm. Flagellum with 27-28 segments, slightly lanceolate. First flagellomere about 1.8 times longer than wide, widest flagellomeres about 1.2 times wider than long. Temples roundly narrowed behind eyes. Clypeus moderately convex. Head with coarse dense puncture, clypeus with scattered puncture.</p><p>Pronotum with a strong longitudinal ridge medially. Mesoscutum with coarse puncture and fine granulation, strongly shining. Mesopleurum with coarse puncture (slightly rugose-punctate apically), intervals smooth and shining, metapleurum with coarse puncture, shining. Scutellum slightly wider than long, with lateral carinae in the basal 0.5. Propodeum completely carinate, area superomedia hexagonal, about as long as wide. Hind coxa punctate, without scopa. Hind femur stout, about 3.3 times as long as wide.</p><p>Postpetiolus strongly widened, not differentiate and without dorsal carina, almost smooth and with very scattered puncture medially. Second tergite with strong transverse thyridia, each thyridium about 1.6 times wider than the thyridial interval. Tergites 2-3 with coarse puncture, shining, tergite 4 superficially punctate, following tergites smoothened.</p><p>Colour: mostly black. Flagellum with ivory ring on flagellomeres 7-11. Ivory are narrow stripe on frontal orbit, apical half of scutellum, narrow apical band on tergite 6 (one specimen with completely black tergite 6) and wide apical band on tergite 7. Tergites 1-3 red. Following tergites black, the fourth one more or less reddish laterally. Coxae and trochanteres black. Femora I-II reddish, more or less infuscate at bases. Tibiae and tarsi I-II reddish, yellowish-red on frontal side. Hind leg black, tibia III with red subbasal ring. Pterostigma black.</p></tp:treatment-sec><tp:treatment-sec sec-type="Diagnosis"><title>Diagnosis</title><p>The female of <italic><tp:taxon-name><tp:taxon-name-part taxon-name-part-type="genus">B.</tp:taxon-name-part> <tp:taxon-name-part taxon-name-part-type="species">hibericus</tp:taxon-name-part></tp:taxon-name></italic> Heinrich is similar to <italic><tp:taxon-name><tp:taxon-name-part taxon-name-part-type="genus">B.</tp:taxon-name-part> <tp:taxon-name-part taxon-name-part-type="species">ridibundus</tp:taxon-name-part></tp:taxon-name></italic> (Gravenhorst, 1829) but it differs in having a stouter first flagellomere, strongly shining mesoscutum with coarse punctation, and a stouter hind femur (Figs <xref ref-type="fig" rid="F1477714">4</xref>, <xref ref-type="fig" rid="F1477716">5</xref>​).</p></tp:treatment-sec><tp:treatment-sec sec-type="Distribution"><title>Distribution</title><p>Previously known only from Portugal (<xref ref-type="bibr" rid="B1230341">Heinrich 1972</xref>​).</p></tp:treatment-sec><tp:treatment-sec sec-type="Notes"><title>Notes</title><p>New for Italy.</p></tp:treatment-sec><tp:treatment-sec><!--Section generated to contain objects referenced in tp:taxon-treatment.--><fig id="F1477714" position="float" orientation="portrait"><label>Figure 4.</label><caption><p><italic><tp:taxon-name><tp:taxon-name-part taxon-name-part-type="genus">Baranisobas</tp:taxon-name-part> <tp:taxon-name-part taxon-name-part-type="species">hibericus</tp:taxon-name-part></tp:taxon-name></italic> Heinrich, 1972, female habitus.</p></caption><graphic xmlns:xlink="http://www.w3.org/1999/xlink" xlink:href="biodiversity_data_journal-3-e5057-g004.png" position="float" id="oo_41449.png" orientation="portrait" xlink:type="simple"/></fig><fig id="F1477716" position="float" orientation="portrait"><label>Figure 5.</label><caption><p><italic><tp:taxon-name><tp:taxon-name-part taxon-name-part-type="genus">Baranisobas</tp:taxon-name-part> <tp:taxon-name-part taxon-name-part-type="species">hibericus</tp:taxon-name-part></tp:taxon-name></italic> Heinrich, 1972, female, dorsal view.</p></caption><graphic xmlns:xlink="http://www.w3.org/1999/xlink" xlink:href="biodiversity_data_journal-3-e5057-g005.png" position="float" id="oo_41450.png" orientation="portrait" xlink:type="simple"/></fig></tp:treatment-sec><ref-list><ref id="B1230341"><element-citation xmlns:xlink="http://www.w3.org/1999/xlink" publication-type="article" xlink:type="simple"><person-group person-group-type="author"><name name-style="western"><surname>Heinrich</surname><given-names>G. H.</given-names></name></person-group><year>1972</year><article-title>Zur Systematik der <tp:taxon-name><tp:taxon-name-part taxon-name-part-type="subfamily">Ichneumoninae</tp:taxon-name-part></tp:taxon-name> Stenopneusticae IX. Eine Spaetlese (<tp:taxon-name><tp:taxon-name-part taxon-name-part-type="order">Hymenoptera</tp:taxon-name-part></tp:taxon-name>, <tp:taxon-name><tp:taxon-name-part taxon-name-part-type="family">Ichneumonidae</tp:taxon-name-part></tp:taxon-name>).</article-title><source>Mitteilungen Münchener Entomologischen Gesellschaft</source><volume>60</volume><fpage>80</fpage><lpage>101</lpage></element-citation></ref></ref-list></tp:taxon-treatment>
